# Supplementary material for: Genistein Modified with 8-Prenyl Group Suppresses Osteoclast Activity Directly via Its Prototype but Not Metabolite by Gut Microbiota
Source: Molecules. 2022 Nov 13;27(22):7811. doi: 10.3390/molecules27227811 (PMC9694937; doi:10.3390/molecules27227811)
Supplement: Supplementary file 1 [file molecules-27-07811-s001.zip]

Archive with 1 entries (1 files):
- molecules-1951372-supplementary.pdf
